# Supplementary material for: Protein Structural Modeling and Transport Thermodynamics Reveal That Plant Cation–Chloride Cotransporters Mediate Potassium–Chloride Symport
Source: Int J Mol Sci. 2024 Dec 2;25(23):12955. doi: 10.3390/ijms252312955 (PMC11641049; doi:10.3390/ijms252312955)
Supplement: Supplementary file 1 [file ijms-25-12955-s001.zip]

Archive with 1 entries (1 files):
- ijms-3305924-Supplementary Information.pdf
